# Supplementary material for: Reconstructing voice identity from noninvasive auditory cortex recordings
Source: eLife. 2026 Jan 8;13:RP98047. doi: 10.7554/eLife.98047 (PMC12782554; doi:10.7554/eLife.98047)
Supplement: Audio file 1. — The audio files are two original voice samples (A, B); the synthesized voice samples from the spectrograms of the autoencoder reconstructions of the original two voice samples (A’, B’); the synthesized voice samples from the spectrograms of the linearly interpolated voice latent space (VLS; A_to_B; Figure 1c). [file elife-98047-supp1.zip]

Archive with 8 entries (8 files):
- example1_SPEC_RaTVA.wav
- example1_orig.wav
- example1_LIN_RaTVA.wav
- example1_VLS_RaTVA.wav
- example2_orig.wav
- example2_SPEC_LmTVA.wav
- example2_LIN_LmTVA.wav
- example2_VLS_LmTVA.wav
