# Supplementary material for: Reconstructing voice identity from noninvasive auditory cortex recordings
Source: eLife. 2026 Jan 8;13:RP98047. doi: 10.7554/eLife.98047 (PMC12782554; doi:10.7554/eLife.98047)
Supplement: Audio file 2. — The audio files are reconstructed voice samples from the fMRI responses in the speakers' temporal voice areas (TVAs). These sounds were used in the quantitative and subjective voice identity tests (Figure 4). The samples below are from a German and a Spanish speaker. The sounds are reconstructed for each speaker using 2 models: LIN and VLS. [file elife-98047-supp2.zip]

Archive with 7 entries (7 files):
- A_to_B_l0.4.wav
- A_.wav
- A.wav
- A_to_B_l0.8.wav
- A_to_B_l0.2.wav
- A_to_B_l0.6.wav
- B.wav
